# Supplementary material for: The 30 kb deletion in the APOBEC3 cluster decreases APOBEC3A and APOBEC3B expression and creates a transcriptionally active hybrid gene but does not associate with breast cancer in the European population
Source: Oncotarget. 2017 Jul 19;8(44):76357–74. doi: 10.18632/oncotarget.19400 (PMC5652711; doi:10.18632/oncotarget.19400)
Supplement: Supplementary file 2 [file oncotarget-08-76357-s002.xlsx]

## Sheet: Arkusz1
Supplementary Table 1: Detailed characteristics and sequences of the probes included in the A3B+ MLPA assay
probe id	probe location (hg19)	5'PSS	length	5'SS	length	5'TSS	length	Tm	3'TSS	length	Tm	3'SS	length	3'PSS	length	5'HPL	3'HPL	TPL
ctrl_1	chr22:30,069,296-30,069,338	GGGTTCCCTAAGGGTTGGA	19	cgctac	6	GGCCCAGATCACCGAGGAGGA	21	75.6	GGCAAAACTTCTGGCCCAGAAG	22	71.0	ac	2	TCTAGATTGGATCTTGCTGGCGC	23	46	47	93
A3B_2	chr22:39,388,023-39,388,071	GGGTTCCCTAAGGGTTGGA	19	cgct	4	CCCTGTCCCTTTTCAGAGTTTGAGT	25	70.2	ACTGCTGGGACACCTTTGTGTACC	24	70.4	c	1	TCTAGATTGGATCTTGCTGGCGC	23	48	48	96
A3A_2	chr22:39,357,843-39,357,886	GGGTTCCCTAAGGGTTGGA	19	cgctactact	10	AGATGTGGGCCCAGGGAGGGC	21	77.1	AGGGAGAGTGGCTGGAAGTGGAA	23	71.67	tac	3	TCTAGATTGGATCTTGCTGGCGC	23	50	49	99
A3A_f3'_3	chr22:39,377,756-39,377,804	GGGTTCCCTAAGGGTTGGA	19	cgcta	5	CTGTTTATAGACACCCTTCTCCCTTCC	27	70.04	TTGGTGTCGCAGACATCGCAGT	22	70.95	atctac	6	TCTAGATTGGATCTTGCTGGCGC	23	51	51	102
A3A_f3'_1	chr22:39,362,163-39,362,209	GGGTTCCCTAAGGGTTGGA	19	cgctactact	10	CAGACCCCAGAATCAGAGACTGAG	24	70.1	GAGTCAAAGACAGGCAGGAGACG	23	70.8	atctac	6	TCTAGATTGGATCTTGCTGGCGC	23	53	52	105
A3B_f3'_1	chr22:39,391,228-39,391,279	GGGTTCCCTAAGGGTTGGA	19	cgctactact	10	CTCCCCATTCATCTGCAAAGTGAGT	25	70.8	CTAGGGAGGTTCTTGTGATTCTTTGGC	27	71.6	ctac	4	TCTAGATTGGATCTTGCTGGCGC	23	54	54	108
ctrl_2	chr1:156,105,818-156,105,862	GGGTTCCCTAAGGGTTGGA	19	cgctactactat	12	CAGCTGGACGAGTACCAGGAGCTT	24	72.8	CTGGACATCAAGCTGGCCCTG	21	72.7	aactaaatctac	12	TCTAGATTGGATCTTGCTGGCGC	23	55	56	111
A3B_1	chr22:39,382,626-39,382,676	GGGTTCCCTAAGGGTTGGA	19	cgctactactat	12	CTCTAAGGCACCTGGGTCTTGGACTA	26	72.4	GAGGAACAAACAGCAAGACAGGGTG	25	72.3	taaatctac	9	TCTAGATTGGATCTTGCTGGCGC	23	57	57	114
A3A_f3'_2	chr22:39,367,085-39,367,132	GGGTTCCCTAAGGGTTGGA	19	cgctactactattag	15	GAGATGAGCTTTCCATGACGACCAA	25	71.4	GGTGGAGGAGTCAGATTCTGGGT	23	71.34	aactaaatctac	12	TCTAGATTGGATCTTGCTGGCGC	23	59	58	117
A3B_f3'_2	chr22:39,397,215-39,397,269	GGGTTCCCTAAGGGTTGGA	19	cgctactactattag	15	CCACTCTTACTCCCTTTCATCCCGTA	26	71.3	ACACGTAGCTCTACTAGCCTGCTATTGGG	29	71.48	aaatctac	8	TCTAGATTGGATCTTGCTGGCGC	23	60	60	120
ctrl_5	chr2:109,545,794-109,545,837	GGGTTCCCTAAGGGTTGGA	19	cgctactactattagtagaat	21	AGTCCTGTGGCTACGGCACCAA	22	71.8	AGACGAGGACTACGGCTGCGTC	22	71.8	ggtcaaactaaatctac	17	TCTAGATTGGATCTTGCTGGCGC	23	62	62	124
A3A_1	chr22:39,353,593-39,353,648	GGGTTCCCTAAGGGTTGGA	19	cgctactactattagta	17	GCTCCTGAATCCTAAGAGAATGTTGGTG	28	71.4	AAGATCTTAACACCACGCCTTGAGCAAG	28	71.6	aaactaaatctac	13	TCTAGATTGGATCTTGCTGGCGC	23	64	64	128
Legend:
5'PSS, 3'PSS - 5' and 3' primer-specific sequence, respectively
5'SS, 3'SS - 5' and 3' stuffer sequence, respectively
5'TSS, 3'TSS - 5' and 3' target-specific sequence, respectively
Tm - melting temperature
5'HPL, 3'HPL - 5' and 3' half-probe length
TPL - total probe length
SALSA PCR Forward primer (Labeled): *GGGTTCCCTAAGGGTTGGA
SALSA PCR Reverse primer (Unlabeled): GTGCCAGCAAGATCCAATCTAGA
AC# V00604 Phage M13 genome
position: 3-99
5'-cgctactactattagtagaattgatgccaccttttcagctcgcgccccaaatgaaaatatagctaaacaggttattgaccatttgcgaaatgtatctaatggtcaaactaaatctac-3'
